# Supplementary material for: Skeletal Muscle Proteomic Profile Revealed Gender-Related Metabolic Responses in a Diet-Induced Obesity Animal Model
Source: Int J Mol Sci. 2021 Apr 28;22(9):4680. doi: 10.3390/ijms22094680 (PMC8125379; doi:10.3390/ijms22094680)
Supplement: Supplementary file 1 [file ijms-22-04680-s001.zip]

Archive with 12 entries (9 files):
- AMANDA Supplementary material/
- AMANDA Supplementary material/.DS_Store
- __MACOSX/
- __MACOSX/AMANDA Supplementary material/
- __MACOSX/AMANDA Supplementary material/._.DS_Store
- AMANDA Supplementary material/Supplementary Table S1.xlsx
- __MACOSX/AMANDA Supplementary material/._Supplementary Table S1.xlsx
- AMANDA Supplementary material/Supplementary Table S2.xlsx
- __MACOSX/AMANDA Supplementary material/._Supplementary Table S2.xlsx
- AMANDA Supplementary material/Supplementary Figures S1 S2 S3.docx
- __MACOSX/AMANDA Supplementary material/._Supplementary Figures S1 S2 S3.docx
- __MACOSX/._AMANDA Supplementary material
