# Supplementary material for: Skeletal Muscle Proteomic Profile Revealed Gender-Related Metabolic Responses in a Diet-Induced Obesity Animal Model
Source: Int J Mol Sci. 2021 Apr 28;22(9):4680. doi: 10.3390/ijms22094680 (PMC8125379; doi:10.3390/ijms22094680)
Supplement: Supplementary file 1 [file ijms-22-04680-s001.zip › AMANDA Supplementary material/Supplementary Table S1.xlsx]

## Sheet: Table S1
Table S1. List of changed proteins in male mice by label-free LC-MS/MS analysis
							T: Significant pairs			% variation
T: Gene names	T: Protein names	T: Protein IDs	T: id	C: ANOVA Significant	N: ANOVA p value	N: ANOVA q-value	45%/CTR	60%/CTR	45%/60%	45%/CTR	60%/CTR	45%/60%	N: Peptides	N: Razor + unique peptides	N: Unique peptides	N: Sequence coverage [%]	N: Unique + razor sequence coverage [%]	N: Unique sequence coverage [%]	N: Mol. weight [kDa]	N: Score	N: Intensity	N: MS/MS count
Acadl	Long-chain specific acyl-CoA dehydrogenase, mitochondrial	P51174	23	+	4.92879e-05	0.000125006	45%_CTR	60%_CTR	45%_60%	280.215	95.3817	94.6011	11	11	11	24.7	24.7	24.7	47.896	101.75	133560000	62
Acadm	Medium-chain specific acyl-CoA dehydrogenase, mitochondrial	P45952	282	+	6.83489e-06	2.44103e-05	45%_CTR	60%_CTR	45%_60%	60.9607	12.7219	42.7946	8	8	8	23.3	23.3	23.3	46.481	67.248	75471000	50
Aco2	Aconitate hydratase, mitochondrial	Q99KI0	441	+	1.0213e-05	3.43708e-05	45%_CTR	60%_CTR	45%_60%	56.435	30.7336	19.6594	27	27	27	44	44	44	85.462	316.46	1104300000	305
Acsl1	Long-chain-fatty-acid--CoA ligase 1	D3Z041	127	+	0.02792	0.0315226	45%_CTR			59.7905	13.0555	41.3381	14	14	14	25.2	25.2	25.2	78.034	96.632	74528000	51
Acta1	Actin, alpha skeletal muscle	P68134	328	+	1.30715e-07	1.27084e-06	45%_CTR	60%_CTR		74.0243	70.6146	1.99851	24	24	3	76.7	76.7	12.2	42.051	323.31	56856000000	1508
Actb	Actin, cytoplasmic 1	P60710	305	+	0.000273608	0.000550361	45%_CTR	60%_CTR	45%_60%	65.0031	32.5619	24.4725	18	5	5	49.3	21.6	21.6	41.736	46.277	53863000	29
Actn2	Alpha-actinin-2	Q9JI91	503	+	8.26341e-08	8.50645e-07	45%_CTR	CTR_60%	45%_60%	55.1087	-12.2413	76.7445	50	36	31	63.1	48.9	42.3	103.83	323.31	1420700000	433
Actn3	Alpha-actinin-3	O88990	198	+	1.10058e-08	1.75093e-07	CTR_45%	60%_CTR	60%_45%	-8.22238	47.696	-37.8604	58	58	43	69.2	69.2	54.2	103.04	323.31	6943700000	895
Adssl1	Adenylosuccinate synthetase isozyme 1	P28650	266	+	0.00182099	0.00287093	CTR_45%	CTR_60%		-42.4123	-38.8677	-5.79828	11	11	11	34.4	34.4	34.4	50.254	103.33	197280000	63
Agl	4-alpha-glucanotransferase	F8VPN4	168	+	3.14248e-05	8.46051e-05	CTR_45%		60%_45%	-37.5708	-7.52641	-32.4897	41	41	41	34.2	34.2	34.2	174.29	323.31	307950000	211
Ak1	Adenylate kinase isoenzyme 1	Q9R0Y5	519	+	0.000819512	0.00141995	CTR_45%	CTR_60%		-22.5942	-15.8664	-7.99656	11	11	11	63.9	63.9	63.9	21.539	194.1	1462500000	193
Alb	Serum albumin	P07724	223	+	0.00242478	0.00365808	45%_CTR	60%_CTR		7.07082	14.2231	-6.26169	38	38	35	73.7	73.7	70.9	68.692	323.31	2835000000	524
Aldoa	Fructose-bisphosphate aldolase A	P05064	209	+	9.66019e-10	3.30383e-08	45%_CTR	60%_CTR	60%_45%	28.2772	102.503	-36.6541	30	30	30	86.5	86.5	86.5	39.355	323.31	8321100000	626
Ampd1	AMP deaminase 1	Q3V1D3	365	+	6.52194e-05	0.000156348		60%_CTR	60%_45%	9.11251	69.8417	-35.7563	19	19	19	33.7	33.7	33.7	86.104	190.75	312930000	106
Anxa5	Annexin A5	P48036	286	+	0.00842152	0.0111106	CTR_45%	CTR_60%		-29.2357	-41.0296	19.9996	5	5	5	16.9	16.9	16.9	35.752	29.384	16055000	20
Anxa6	Annexin A6	P14824	246	+	0.0116912	0.0143074	CTR_45%			-17.4309	-9.88314	-8.37555	18	18	18	34.5	34.5	34.5	75.884	174.34	212700000	138
Apobec2	Probable C->U-editing enzyme APOBEC-2	Q9WV35	525	+	3.22608e-07	2.09098e-06	CTR_45%	CTR_60%	45%_60%	-40.2034	-55.7233	35.0521	7	7	7	44.6	44.6	44.6	25.66	66.644	183000000	69
Atp2a1	Sarcoplasmic/endoplasmic reticulum calcium ATPase 1	Q8R429	422	+	1.20423e-06	6.19826e-06	45%_CTR	60%_CTR	60%_45%	15.4735	55.7831	-25.8755	48	48	27	51.9	51.9	30	109.42	323.31	11975000000	948
Atp5b	ATP synthase subunit beta, mitochondrial	P56480	299	+	4.31725e-06	1.60749e-05	CTR_45%	CTR_60%	45%_60%	-10.2255	-35.5509	39.2951	25	25	25	71.1	71.1	71.1	56.3	323.31	2077800000	380
Atp5c1	ATP synthase subunit gamma;ATP synthase subunit gamma, mitochondrial	A2AKU9	77	+	0.00328949	0.00475753		CTR_60%	45%_60%	4.28742	-19.7209	29.9061	9	9	9	31.3	31.3	31.3	32.77	81.45	117870000	64
Atp5o	ATP synthase subunit O, mitochondrial	Q9DB20	485	+	2.17692e-07	1.62806e-06	CTR_45%	CTR_60%	45%_60%	-6.08363	-39.7758	55.9446	8	8	8	49.8	49.8	49.8	23.363	110.42	254880000	96
Ca3	Carbonic anhydrase 3	P16015	248	+	1.92879e-05	5.72098e-05	CTR_45%	60%_CTR	60%_45%	-18.5439	11.3239	-26.8296	17	17	17	81.2	81.2	81.2	29.366	201.57	2818800000	293
Calm1	Calmodulin	P0DP28	230	+	0.00219962	0.00340649	CTR_45%	CTR_60%		-19.8905	-26.229	8.59213	5	4	4	32.2	27.5	27.5	16.837	44.12	174800000	33
Capza2	F-actin-capping protein subunit alpha-2	P47754	283	+	0.00349566	0.00501427	CTR_45%			-31.801	-16.7061	-18.1225	7	7	7	34.6	34.6	34.6	32.967	66.206	110640000	52
Casq1	Calsequestrin-1	O09165	188	+	1.8983e-07	1.62806e-06	CTR_45%	CTR_60%	60%_45%	-47.587	-13.0734	-39.7043	12	12	12	31.9	31.9	31.9	46.377	166.36	2821800000	179
Cfl2	Cofilin-2	P45591	281	+	0.00154734	0.00250727	CTR_45%	CTR_60%		-43.8978	-27.4959	-22.622	6	6	6	47.6	47.6	47.6	18.709	54.351	109920000	53
Ckm	Creatine kinase M-type	P07310	221	+	2.23277e-07	1.62806e-06	CTR_45%	60%_CTR	60%_45%	-6.68828	31.7583	-29.1796	26	26	2	63.3	63.3	6	43.044	323.31	36962000000	1067
Ckmt2	Creatine kinase S-type, mitochondrial	Q6P8J7	387	+	0.000581932	0.00104988		CTR_60%	45%_60%	8.28256	-22.048	38.9093	14	14	14	43	43	43	47.473	158.94	595290000	236
Col1a1	Collagen alpha-1(I) chain	P11087	234	+	3.00103e-06	1.16707e-05	45%_CTR		45%_60%	214.583	-16.831	278.245	6	6	6	5.6	5.6	5.6	117.82	91.758	671110000	57
Col1a2	Collagen alpha-2(I) chain	Q01149	345	+	3.67007e-08	4.58759e-07	45%_CTR	60%_CTR	45%_60%	239.553	38.5347	145.103	10	10	10	9.4	9.4	9.4	129.56	160.65	523540000	122
Col6a3	Collagen, type VI, alpha 3	J3QQ16	4	+	2.72204e-07	1.83388e-06	CTR_45%	CTR_60%	45%_60%	-26.7971	-41.3871	24.8921	35	35	35	19.5	19.5	19.5	288.69	274.84	196790000	138
Cox4i1	Cytochrome c oxidase subunit 4 isoform 1, mitochondrial	P19783	256	+	1.25643e-06	6.27653e-06	45%_CTR	60%_CTR	45%_60%	57.8326	31.8059	19.7462	6	6	6	43.2	43.2	43.2	19.53	62.33	167910000	73
Cox5a	Cytochrome c oxidase subunit 5A, mitochondrial	P12787	238	+	0.000237797	0.000489582	45%_CTR	CTR_60%	45%_60%	32.1112	-16.2271	57.7015	7	7	7	54.1	54.1	54.1	16.101	69.03	128450000	37
Cox6b1	Cytochrome c oxidase subunit 6B1	P56391	298	+	1.70968e-06	8.07713e-06	CTR_45%	CTR_60%	45%_60%	-16.8818	-44.0212	48.4816	6	6	6	61.6	61.6	61.6	10.071	63.512	287240000	62
Cpt1b	Carnitine O-palmitoyltransferase 1, muscle isoform	Q924X2	438	+	1.10442e-05	3.64668e-05	CTR_45%	CTR_60%		-41.1837	-38.3429	-4.60754	11	11	11	19.9	19.9	19.9	88.216	76.946	61635000	45
Cryab	Alpha-crystallin B chain	P23927	263	+	0.000277966	0.000552774		CTR_60%	45%_60%	9.71607	-43.1228	92.9	7	7	7	50.3	50.3	50.3	20.069	62.86	195670000	52
Cs	Citrate synthase, mitochondrial	Q9CZU6	472	+	1.45699e-05	4.5531e-05	45%_CTR	60%_CTR	60%_45%	17.4775	35.4431	-13.2643	11	11	11	28	28	28	51.736	143.82	362160000	116
Cyc1	Cytochrome c1, heme protein, mitochondrial	Q9D0M3	475	+	0.00667788	0.00892083	45%_CTR		45%_60%	28.3533	-10.7248	43.7727	4	4	4	22.2	22.2	22.2	29.497	39.79	94263000	47
Cycs	Cytochrome c, somatic	P62897	319	+	3.8421e-06	1.46167e-05		CTR_60%	45%_60%	-10.1177	-52.6791	89.9418	4	4	3	49.5	49.5	39	11.605	34.815	200040000	49
Decr1	2,4-dienoyl-CoA reductase, mitochondrial	Q9CQ62	456	+	0.0100131	0.0126065			45%_60%	41.4785	-18.7626	74.1544	6	6	6	21.5	21.5	21.5	36.213	38.604	43636000	32
Des	Desmin	P31001	271	+	0.00036591	0.000703674		CTR_60%	45%_60%	-0.690708	-11.9424	12.7776	23	23	19	55.9	55.9	49.5	53.497	297.9	884030000	236
Dlat	Dihydrolipoyllysine-residue acetyltransferase component of pyruvate dehydrogenase complex, mitochondrial	Q8BMF4	404	+	0.00948466	0.0121154	45%_CTR	60%_CTR		122.482	76.5576	26.0111	10	10	10	18.7	18.7	18.7	67.941	92.05	182810000	59
Dld	Dihydrolipoyl dehydrogenase, mitochondrial	O08749	187	+	0.000264282	0.000537783	45%_CTR		45%_60%	30.9118	-0.431047	31.4785	10	10	10	25.1	25.1	25.1	54.272	82.129	79866000	57
Dlst	Dihydrolipoyllysine-residue succinyltransferase component of 2-oxoglutarate dehydrogenase complex, mitochondrial	Q9D2G2	480	+	0.00233742	0.00355695		CTR_60%	45%_60%	13.8483	-12.7064	30.4199	5	5	5	14.8	14.8	14.8	48.994	32.442	61692000	28
Eef1a2	Elongation factor 1-alpha 2	P62631	314	+	0.0139462	0.0164904			45%_60%	3.5015	-7.20707	11.5403	11	11	11	36.3	36.3	36.3	50.454	112.39	433390000	119
Eef2	Elongation factor 2	P58252	301	+	0.0127895	0.0153299	CTR_45%			-35.271	-22.5895	-16.3821	17	17	17	26.6	26.6	26.6	95.313	112.52	91238000	65
Eno3	Beta-enolase;Enolase	P21550	260	+	7.48363e-06	2.61927e-05		60%_CTR	60%_45%	-3.4818	20.7895	-20.0939	20	20	15	55.1	55.1	39.2	47.024	323.31	6357000000	431
Etfa	Electron transfer flavoprotein subunit alpha, mitochondrial	Q99LC5	444	+	2.32859e-05	6.57264e-05		CTR_60%	45%_60%	9.30737	-38.679	78.2545	10	10	10	42.3	42.3	42.3	35.009	85.431	177100000	68
Etfb	Electron transfer flavoprotein subunit beta	Q9DCW4	494	+	4.49858e-05	0.0001175	45%_CTR		45%_60%	81.0848	2.1302	77.3078	10	10	10	42.7	42.7	42.7	27.623	82.462	82560000	62
Fabp3	Fatty acid-binding protein, heart	P11404	235	+	0.000326198	0.000640919		CTR_60%	45%_60%	9.88061	-17.7338	33.5672	5	5	5	41.4	41.4	41.4	14.819	61.493	884880000	65
Fabp4	Fatty acid-binding protein, adipocyte	P04117	207	+	0.00319815	0.00466396		CTR_60%	45%_60%	-7.81817	-20.8456	16.4583	6	6	6	50	50	50	14.65	49.048	124660000	47
Fhl1	Four and a half LIM domains protein 1	A2AEX8	71	+	2.72462e-07	1.83388e-06	45%_CTR	60%_CTR	45%_60%	88.7716	57.2424	20.0513	10	10	10	44.3	44.3	44.3	33.563	96.347	216350000	77
Flnc	Filamin-C	Q8VHX6	424	+	0.0115288	0.014208	45%_CTR	60%_CTR		30.8258	31.7634	-0.711618	43	43	43	23.3	23.3	23.3	287.36	323.31	373440000	210
Gapdh	Glyceraldehyde-3-phosphate dehydrogenase	P16858	9	+	1.86375e-06	8.36296e-06	45%_CTR	60%_CTR	60%_45%	38.0505	65.3385	-16.5043	17	17	17	61.3	61.3	61.3	38.653	292.11	7128100000	365
Glo1	Lactoylglutathione lyase	Q9CPU0	452	+	0.0172195	0.0202242		CTR_60%		-8.32101	-20.1122	14.7597	6	6	6	38	38	38	20.809	45.056	34212000	27
Nme1	Nucleoside diphosphate kinase A	P15532	143	+	0.00982389	0.0124578		60%_CTR		11.1906	33.1223	-16.4749	9	9	9	56.2	56.2	56.2	30.2	80.081	255500000	92
Uba52	Ubiquitin-60S ribosomal protein L40	E9Q9J0	11	+	7.69906e-05	0.000179645	45%_CTR	60%_CTR		48.6216	44.9769	2.514	3	3	3	44.2	44.2	44.2	8.7279	55.71	291220000	38
Got1	Aspartate aminotransferase, cytoplasmic	P05201	211	+	2.80853e-05	7.67958e-05	45%_CTR	CTR_60%	45%_60%	20.3179	-12.2642	37.1366	16	16	16	50.1	50.1	50.1	46.247	162.68	440060000	144
Got2	Aspartate aminotransferase, mitochondrial	P05202	212	+	0.000814272	0.00141995	45%_CTR	60%_CTR	45%_60%	18.7901	10.0782	7.9143	16	16	16	44	44	44	47.411	162.78	332010000	125
Gpd1	Glycerol-3-phosphate dehydrogenase [NAD(+)], cytoplasmic;Glycerol-3-phosphate dehydrogenase [NAD(+)]	P13707	241	+	0.000100555	0.000228533	CTR_45%	60%_CTR	60%_45%	-6.2729	14.7381	-18.3122	18	18	18	57.9	57.9	57.9	37.572	129.5	345470000	128
Gpd2	Glycerol-3-phosphate dehydrogenase;Glycerol-3-phosphate dehydrogenase, mitochondrial	A2AQR0	81	+	0.00171481	0.0027281	CTR_45%	CTR_60%		-35.5411	-36.7681	1.94039	9	9	9	15	15	15	82.829	63.253	37515000	34
Gpi	Glucose-6-phosphate isomerase	P06745	218	+	0.00276359	0.00406411	CTR_45%	CTR_60%		-12.359	-14.214	2.16245	20	20	20	50.2	50.2	50.2	62.766	175.93	618510000	179
Gys1	Glycogen [starch] synthase, muscle	Q9Z1E4	36	+	0.0015291	0.00250087		CTR_60%	45%_60%	-11.7614	-39.4656	45.766	9	9	9	22.4	22.4	22.4	76.623	70.272	73704000	47
Hadh	Hydroxyacyl-coenzyme A dehydrogenase, mitochondrial	Q61425	377	+	0.00900302	0.0116061		CTR_60%		-22.1555	-32.3275	15.0312	5	5	5	27.4	27.4	27.4	34.463	50.382	77323000	44
Hadha	Trifunctional enzyme subunit alpha, mitochondrial;Long-chain enoyl-CoA hydratase;Long chain 3-hydroxyacyl-CoA dehydrogenase	Q8BMS1	405	+	1.2806e-05	4.07462e-05	CTR_45%	CTR_60%	45%_60%	-14.7694	-43.4743	50.782	18	18	18	38.3	38.3	38.3	82.669	181.35	277230000	120
Hadhb	Trifunctional enzyme subunit beta, mitochondrial;3-ketoacyl-CoA thiolase	Q99JY0	440	+	0.000920866	0.00157992	45%_CTR		45%_60%	87.9737	21.0704	55.2599	10	10	10	29.3	29.3	29.3	51.386	83.037	195780000	64
Hba	Hemoglobin subunit alpha	Q91VB8	427	+	2.07127e-07	1.62806e-06	45%_CTR	CTR_60%	45%_60%	22.268	-14.574	43.1274	10	10	8	83.8	83.8	77.5	15.112	166.84	1056800000	189
Hbbt1	Hemoglobin subunit beta-1	A8DUK4	87	+	2.14293e-07	1.62806e-06	45%_CTR	CTR_60%	45%_60%	4.36139	-29.8665	48.8039	13	13	13	93.9	93.9	93.9	15.748	249.93	3079800000	300
Hist1h2aa	Histone H2A	Q8CGP4	20	+	0.000440785	0.000811973		CTR_60%	45%_60%	18.9131	-31.961	74.7718	3	3	3	27.8	27.8	27.8	13.66	22.055	172250000	30
Hist1h2br	Histone H2B	Q8CBB6	233	+	7.53752e-08	8.24416e-07	CTR_45%	CTR_60%	45%_60%	-46.208	-72.1357	93.0501	4	4	4	30.6	30.6	30.6	14.888	31.998	142600000	35
Hist1h4a	Histone H4	P62806	317	+	2.26071e-05	6.48565e-05	45%_CTR	CTR_60%	45%_60%	36.4708	-23.4043	78.1704	5	5	5	50.5	50.5	50.5	11.367	53.445	196940000	59
Hspa8	Heat shock cognate 71 kDa protein	P63017	321	+	5.37504e-05	0.000132483	CTR_45%	CTR_60%	45%_60%	-13.8035	-24.5674	14.2697	21	21	19	40.6	40.6	38.9	70.87	227.95	477550000	164
Hspe1	10 kDa heat shock protein, mitochondrial	Q64433	384	+	0.00244869	0.00366257		CTR_60%	45%_60%	-7.90705	-43.3232	62.4878	4	4	4	42.2	42.2	42.2	10.963	30.691	51533000	42
Idh2	Isocitrate dehydrogenase [NADP], mitochondrial	P54071	296	+	5.00487e-09	9.7317e-08	45%_CTR	CTR_60%	45%_60%	25.4112	-41.8174	115.548	16	16	16	39.8	39.8	39.8	50.906	154.69	287240000	148
Idh3a	Isocitrate dehydrogenase [NAD] subunit alpha, mitochondrial	Q9D6R2	40	+	0.00555288	0.00753298	45%_CTR	60%_CTR		23.0583	24.4008	-1.07914	10	10	10	30.7	30.7	30.7	41.52	96.723	229490000	80
Klhl41	Kelch-like protein 41	A2AUC9	82	+	0.000144222	0.000315485	45%_CTR		45%_60%	20.7079	-4.49954	26.3951	12	12	12	22.3	22.3	22.3	68.189	98.873	243000000	101
Ldha	L-lactate dehydrogenase A chain;L-lactate dehydrogenase	P06151	216	+	1.84155e-05	5.55641e-05		60%_CTR	60%_45%	1.20244	44.0426	-29.7413	22	22	21	74.4	74.4	70.8	36.498	323.31	3284300000	283
Ldhb	L-lactate dehydrogenase B chain;L-lactate dehydrogenase	P16125	250	+	7.10793e-05	0.000168093	45%_CTR	CTR_60%	45%_60%	29.648	-50.2435	160.565	6	5	5	20.7	17.1	17.1	36.572	35.423	99437000	32
Lum	Lumican	P51885	292	+	7.35722e-09	1.28751e-07	CTR_45%	CTR_60%	45%_60%	-60.1946	-66.0795	17.3491	6	6	6	20.7	20.7	20.7	38.265	42.191	90158000	60
Mb	Myoglobin	P04247	208	+	0.00267111	0.00396139	45%_CTR		45%_60%	46.7732	-29.122	107.079	8	8	8	60.4	60.4	60.4	17.069	230.06	1492700000	210
Mdh1	Malate dehydrogenase, cytoplasmic	P14152	243	+	0.000380351	0.000723494	45%_CTR	CTR_60%	45%_60%	20.7195	-12.0621	37.278	11	11	11	41.9	41.9	41.9	36.511	127.17	549060000	132
Mdh2	Malate dehydrogenase, mitochondrial	P08249	226	+	4.83357e-05	0.000124393	45%_CTR		45%_60%	13.881	-2.32649	16.5936	17	17	17	63.3	63.3	63.3	35.611	262.09	1639700000	308
Mybpc1	Myosin-binding protein C, slow-type	Q6P6L5	386	+	0.00901959	0.0116061	45%_CTR		45%_60%	29.7478	-1.03183	31.1005	40	39	39	43.6	42.6	42.6	126.2	290.07	471260000	195
Mybpc2	Myosin-binding protein C, fast-type	Q5XKE0	371	+	3.30675e-08	4.45139e-07	CTR_45%	60%_CTR	60%_45%	-11.6985	25.1523	-29.4448	63	63	62	66.2	66.2	65.2	127.35	323.31	6613900000	893
Myh1	Myosin-1	Q5SX40	369	+	0.00149289	0.00246467	45%_CTR		45%_60%	25.4978	1.67324	23.4325	146	22	18	59.9	11.1	9	223.34	323.31	1390000000	300
Myh2	Myosin, heavy polypeptide 2, skeletal muscle, adult	G3UW82	173	+	4.59237e-09	9.7317e-08	45%_CTR	60%_CTR	45%_60%	77.1263	3.506	71.1266	148	57	26	62.7	30.6	15.7	223.22	323.31	5485900000	803
Myh3	Myosin-3	P13541	239	+	1.13274e-09	3.30383e-08	45%_CTR	60%_CTR	60%_45%	61.3942	293.54	-58.9892	60	4	4	24.2	2.8	2.8	223.79	27.23	2673000000	56
Myh4	Myosin-4	Q5SX39	368	+	2.90246e-09	7.25616e-08	45%_CTR	60%_CTR	60%_45%	20.568	91.3664	-36.9962	162	162	40	65.3	65.3	19.5	222.86	323.31	132330000000	5251
Myh7	Myosin-7	Q91Z83	433	+	4.10554e-10	2.41673e-08	45%_CTR	CTR_60%	45%_60%	83.9916	-48.7873	259.27	105	67	25	54.4	40.3	15.9	222.88	323.31	5154100000	686
Myh8	Myosin-8	P13542	240	+	1.13804e-06	6.03508e-06	45%_CTR	60%_CTR	60%_45%	79.9643	204.493	-40.8971	108	4	4	40.8	1.1	1.1	222.7	59.642	1036300000	90
Myl1	Myosin light chain 1/3, skeletal muscle isoform	P05977	214	+	0.000497034	0.000906051		60%_CTR	60%_45%	3.00403	25.5421	-17.9526	18	18	3	82.4	82.4	18.6	20.594	323.31	22432000000	604
Myl2	Myosin regulatory light chain 2, ventricular/cardiac muscle isoform	P51667	290	+	1.29117e-06	6.27653e-06	45%_CTR	CTR_60%	45%_60%	72.3872	-59.5294	325.957	10	10	10	62	62	62	18.864	84.192	340790000	85
Myl3	Myosin light chain 3	P09542	14	+	4.14296e-10	2.41673e-08	45%_CTR	CTR_60%	45%_60%	82.081	-56.2987	316.649	15	12	11	72.3	63.6	57.6	20.183	254.42	942900000	152
Mylpf	Myosin regulatory light chain 2, skeletal muscle isoform	P97457	338	+	4.77562e-07	2.98477e-06	45%_CTR	60%_CTR	60%_45%	5.53226	41.4849	-25.411	18	18	2	92.9	92.9	13.6	18.955	323.31	15914000000	623
Myom1	Myomesin-1	Z4YJF5	382	+	5.19828e-05	0.000129957	CTR_45%	60%_CTR	60%_45%	-16.0644	11.7908	-24.9173	69	69	69	56	56	56	175.48	323.31	1669800000	522
Myom2	Myomesin 2	Q14BI5	356	+	1.52696e-05	4.68804e-05	CTR_45%		60%_45%	-21.4707	4.08842	-24.5552	73	73	73	63	63	63	164.74	323.31	3553300000	759
Myot	Myotilin	Q9JIF9	504	+	2.19643e-06	8.93894e-06	45%_CTR	60%_CTR	45%_60%	219.06	147.63	28.8456	15	15	15	36.7	36.7	36.7	55.316	114.11	116670000	84
Myoz1	Myozenin-1	Q9JK37	506	+	2.15609e-06	8.93894e-06	CTR_45%	CTR_60%		-50.6026	-53.6331	6.53581	12	12	12	47.3	47.3	47.3	31.457	160.2	913970000	149
Ndufa10	NADH dehydrogenase [ubiquinone] 1 alpha subcomplex subunit 10, mitochondrial	Q99LC3	443	+	1.94193e-06	8.46692e-06	CTR_45%	CTR_60%		-56.2517	-59.9083	9.12055	10	10	10	48.5	48.5	48.5	40.603	66.328	91166000	73
Ndufa4	Cytochrome c oxidase subunit NDUFA4	Q62425	21	+	0.0042797	0.00599159		CTR_60%	45%_60%	-0.138854	-19.2626	23.6863	3	3	3	61.2	61.2	61.2	5.8765	46.799	245590000	37
Ndufa9	NADH dehydrogenase [ubiquinone] 1 alpha subcomplex subunit 9, mitochondrial	Q9DC69	22	+	1.70968e-08	2.49328e-07	CTR_45%	CTR_60%		-63.06	-62.3816	-1.80333	10	10	10	35.7	35.7	35.7	42.121	72.436	84408000	65
Ndufb10	NADH dehydrogenase [ubiquinone] 1 beta subcomplex subunit 10	Q9DCS9	492	+	1.98368e-06	8.46692e-06	CTR_45%	CTR_60%	45%_60%	-29.0533	-47.641	35.5004	5	5	5	36.9	36.9	36.9	21.024	35.469	60281000	36
Ndufs1	NADH-ubiquinone oxidoreductase 75 kDa subunit, mitochondrial	Q91VD9	428	+	2.61033e-06	1.0382e-05	45%_CTR		45%_60%	74.177	7.89925	61.4256	15	15	15	28.2	28.2	28.2	79.776	169.05	133420000	79
Ndufs2	NADH dehydrogenase [ubiquinone] iron-sulfur protein 2, mitochondrial	Q91WD5	429	+	0.00432321	0.00600446		CTR_60%	45%_60%	-8.15601	-24.8753	22.2554	8	8	8	20.5	20.5	20.5	52.625	58.7	51462000	45
Ndufs3	NADH dehydrogenase [ubiquinone] iron-sulfur protein 3, mitochondrial	Q9DCT2	493	+	1.08619e-09	3.30383e-08	CTR_45%	CTR_60%	45%_60%	-16.352	-43.7545	48.7196	9	9	9	35.7	35.7	35.7	30.149	95.421	135480000	74
Ndufv2	NADH dehydrogenase [ubiquinone] flavoprotein 2, mitochondrial	Q9D6J6	483	+	0.021499	0.0247522		CTR_60%		-13.9348	-17.7616	4.65334	3	3	3	16.5	16.5	16.5	27.285	35.905	68898000	35
Neb	Nebulin	E9Q1W3	64	+	6.4089e-06	2.33658e-05	45%_CTR	60%_CTR		11.6409	13.1584	-1.34107	231	231	205	43.4	43.4	39.2	867.08	323.31	4726300000	1469
Obscn	Obscurin	E9QQ96	159	+	0.0011957	0.00201199		60%_CTR	60%_45%	-4.88519	40.2949	-32.2036	27	27	1	12.2	12.2	0.1	815.63	199.31	73010000	77
Ogdh	2-oxoglutarate dehydrogenase, mitochondrial	Q60597	372	+	0.0235349	0.0267443		CTR_60%		-5.8928	-13.0808	8.26977	23	23	23	28.7	28.7	28.7	116.45	185.6	222600000	144
Pdha1	Pyruvate dehydrogenase E1 component subunit alpha, somatic form, mitochondrial	P35486	275	+	5.80784e-05	0.000141163	45%_CTR	60%_CTR	45%_60%	61.0766	25.8568	27.9841	10	10	10	32.8	32.8	32.8	43.231	130.89	132710000	66
Pdhb	Pyruvate dehydrogenase E1 component subunit beta, mitochondrial	Q9D051	473	+	0.000411699	0.000774703	CTR_45%	CTR_60%		-29.2866	-30.9477	2.40559	7	7	7	29.8	29.8	29.8	38.937	61.693	99406000	60
Pdlim5	PDZ and LIM domain protein 5	Q9CRA2	136	+	0.0023321	0.00355695	CTR_45%	CTR_60%		-29.5001	-25.7357	-5.06902	9	9	9	54.2	54.2	54.2	23.793	111.95	285860000	62
Pdlim7	PDZ and LIM domain protein 7	Q8BVJ7	358	+	8.43239e-05	0.000194167	CTR_45%	CTR_60%		-25.7678	-23.0311	-3.55564	4	4	4	27.9	27.9	27.9	24.658	56.61	287980000	61
Pebp1	Phosphatidylethanolamine-binding protein 1;Hippocampal cholinergic neurostimulating peptide	D3Z1V4	130	+	0.0426899	0.0469857			60%_45%	-12.5199	2.22648	-14.4252	7	7	7	50.2	50.2	50.2	23.035	89.821	220020000	50
Pfkm	ATP-dependent 6-phosphofructokinase, muscle type	P47857	285	+	2.09345e-05	6.10589e-05	CTR_45%	60%_CTR	60%_45%	-5.88627	23.5307	-23.8135	26	26	26	45	45	45	85.268	323.31	751340000	210
Pgam2	Phosphoglycerate mutase 2	O70250	194	+	8.00781e-06	2.74778e-05	45%_CTR	60%_CTR	60%_45%	16.3997	60.0528	-27.2742	15	15	15	58.9	58.9	58.9	28.827	284.16	2460900000	244
Pgk1	Phosphoglycerate kinase 1;Phosphoglycerate kinase	P09411	228	+	0.00559706	0.0075345		CTR_60%	45%_60%	-2.33176	-12.5924	11.7388	20	20	20	58	58	58	44.55	293.87	1734300000	222
Pgm1	Phosphoglucomutase-1	Q9D0F9	474	+	3.2098e-05	8.51083e-05	45%_CTR	60%_CTR	60%_45%	8.09976	27.2483	-15.0482	29	29	29	65.8	65.8	65.8	61.417	323.31	1195800000	257
Phb	Prohibitin	P67778	325	+	0.0124957	0.015081		CTR_60%	45%_60%	5.34585	-25.182	40.8029	6	6	6	29	29	29	29.82	41.844	32573000	33
Pkm	Pyruvate kinase PKM	P52480	293	+	0.000140966	0.000312268		60%_CTR	60%_45%	-0.556878	25.7731	-20.9345	31	31	31	60.8	60.8	60.8	57.984	323.31	4419300000	409
Prdx2	Peroxiredoxin-2	Q61171	376	+	0.0405969	0.0449649			45%_60%	12.9254	-5.71715	19.773	6	6	6	35.9	35.9	35.9	21.778	52.864	62202000	47
Prdx3	Thioredoxin-dependent peroxide reductase, mitochondrial	P20108	258	+	0.000111632	0.000250457	CTR_45%	CTR_60%	45%_60%	-33.6721	-43.3063	16.9935	4	4	4	17.5	17.5	17.5	28.127	35.974	45653000	31
Prdx5	Peroxiredoxin-5, mitochondrial	P99029	342	+	9.32565e-07	5.26448e-06	CTR_45%	CTR_60%	45%_60%	-25.0712	-62.9167	102.055	6	6	6	46.9	46.9	46.9	17.015	59.605	62780000	40
Prdx6	Peroxiredoxin-6	D3Z0Y2	129	+	0.000220567	0.000459515	CTR_45%	CTR_60%	45%_60%	-26.2449	-52.1976	54.2916	7	7	7	41	41	41	22.494	45.923	44079000	33
Prelp	Prolargin	Q9JK53	508	+	0.00130073	0.00216789		CTR_60%	45%_60%	-1.4496	-33.3271	47.8117	6	6	6	18	18	18	43.292	46.652	40942000	51
Ptrf	Polymerase I and transcript release factor	O54724	191	+	0.0313365	0.0349292	CTR_45%	CTR_60%		-28.6121	-27.6849	-1.28209	5	5	5	16.1	16.1	16.1	43.953	39.011	35552000	27
Pvalb	Parvalbumin alpha	P32848	273	+	1.54989e-13	2.71231e-11	45%_CTR	CTR_60%	45%_60%	722.204	-25.8516	1008.86	17	17	17	78.2	78.2	78.2	11.93	222.16	9232800000	372
Pygm	Glycogen phosphorylase, muscle form;Alpha-1,4 glucan phosphorylase	Q9WUB3	523	+	6.21109e-07	3.62314e-06		60%_CTR	60%_45%	-1.94947	39.8258	-29.8767	55	55	49	64.6	64.6	56.4	97.285	323.31	9413200000	1044
Rtn2	Reticulon-2	O70622	197	+	0.0448548	0.04906			60%_45%	-6.68317	4.36631	-10.5872	4	4	4	30.9	30.9	30.9	22.239	91.591	207830000	52
Ryr1	Ryanodine receptor 1	K3W4M2	37	+	0.00044047	0.000811973	CTR_45%	CTR_60%	60%_45%	-34.7133	-15.2988	-22.9212	70	70	70	20.1	20.1	20.1	564.89	323.31	467160000	298
Serpina1a	Alpha-1-antitrypsin 1-3	P07758	7	+	0.000715735	0.00126519	CTR_45%		60%_45%	-58.4752	-27.5828	-42.659	9	9	2	34.9	34.9	4.4	45.854	80.774	153030000	69
Serpina3k	Serine protease inhibitor A3K	P07759	24	+	0.00018364	0.000387192		CTR_60%	45%_60%	-9.99671	-44.9565	63.5129	9	9	9	30.4	30.4	30.4	46.672	65.005	75001000	56
Slc25a11	Mitochondrial 2-oxoglutarate/malate carrier protein	Q9CR62	467	+	0.000178589	0.000381136	CTR_45%	CTR_60%		-29.1324	-31.5289	3.5	7	7	7	24.8	24.8	24.8	34.155	50.728	54287000	41
Slc25a12	Calcium-binding mitochondrial carrier protein Aralar1	Q8BH59	400	+	0.0192348	0.0224274		CTR_60%		-14.1522	-26.0366	16.0679	19	19	16	39.4	39.4	35.2	74.569	174.31	201240000	124
Slc25a3	Phosphate carrier protein, mitochondrial	G5E902	180	+	0.0132958	0.0158283		CTR_60%		-9.64717	-19.6352	12.4283	9	9	9	32.7	32.7	32.7	39.736	84.271	148730000	60
Slc25a4	ADP/ATP translocase 1	P48962	288	+	0.00375368	0.00534061	CTR_45%		60%_45%	-21.4691	-7.37119	-15.2198	15	15	8	58.4	58.4	28.5	32.904	204.09	3889400000	311
Sod1	Superoxide dismutase [Cu-Zn]	P08228	225	+	0.000990738	0.00168329	CTR_45%	CTR_60%	45%_60%	-14.1211	-26.2653	16.4701	4	4	4	31.8	31.8	31.8	15.942	43.448	83861000	43
Srl	Sarcalumenin	Q7TQ48	393	+	1.93824e-07	1.62806e-06	CTR_45%	CTR_60%		-39.8518	-39.452	-0.660187	25	25	25	37	37	37	99.183	314.84	1094100000	256
Suclg1	Succinyl-CoA ligase [ADP/GDP-forming] subunit alpha, mitochondrial	Q9WUM5	524	+	0.00158015	0.00253694	45%_CTR	60%_CTR	45%_60%	66.8382	32.1517	26.2475	3	3	3	10.7	10.7	10.7	36.154	33.496	49427000	42
Tmod4	Tropomodulin-4	Q9JLH8	511	+	0.00465818	0.00641472	CTR_45%	CTR_60%		-36.5639	-30.9033	-8.19224	5	5	5	14.2	14.2	14.2	39.261	60.693	60193000	27
Tnnc2	Troponin C, skeletal muscle	P20801	259	+	9.81713e-07	5.36874e-06	CTR_45%	CTR_60%	45%_60%	-33.0467	-59.6049	65.7459	10	10	9	65	65	60.6	18.11	121.5	1799800000	140
Tnni2	Troponin I, fast skeletal muscle	A2A6K0	66	+	0.0103437	0.0129296	CTR_45%	CTR_60%		-23.9015	-25.149	1.66658	9	9	9	57	57	57	15.735	250.44	1253700000	190
Tnnt3	Troponin T, fast skeletal muscle	Q9QZ47	27	+	2.55359e-05	7.0933e-05	CTR_45%	CTR_60%	45%_60%	-24.7803	-34.0098	13.9862	15	15	2	54.4	54.4	3.6	29.346	319.15	3295200000	304
Tpi1	Triosephosphate isomerase	P17751	254	+	0.000593155	0.0010592		60%_CTR	60%_45%	-13.3722	37.6157	-37.0509	16	16	16	70.2	70.2	70.2	32.191	316.65	3380800000	256
Tpm1	Tropomyosin alpha-1 chain	P58771	303	+	1.75389e-06	8.07713e-06	CTR_45%		60%_45%	-33.2326	3.79309	-35.6726	25	25	9	58.8	58.8	30.6	32.68	323.31	12075000000	539
Tpm3	Tropomyosin alpha-3 chain	P21107	29	+	1.19322e-05	3.86693e-05		CTR_60%	45%_60%	-3.53765	-65.7353	181.521	22	10	3	53.9	30.6	8.8	32.862	75.619	650120000	72
Ttn	Titin	E9Q8K5	152	+	5.0023e-07	3.01863e-06	45%_CTR	60%_CTR	60%_45%	4.33085	24.6308	-16.2881	1188	1188	1188	47.5	47.5	47.5	3716	323.31	31118000000	9122
Tuba4a	Tubulin alpha-4A chain	P68368	8	+	0.0122013	0.0148279	CTR_45%		60%_45%	-22.7279	5.91715	-27.0448	14	14	4	42.6	42.6	11.3	52.793	141.47	183270000	116
Tubb4b	Tubulin beta-4B chain	P68372	329	+	0.0019261	0.00300954	CTR_45%	CTR_60%		-20.3583	-14.7491	-6.57965	13	13	4	46.5	46.5	16	49.83	200.74	195900000	118
Tufm	Elongation factor Tu, mitochondrial	Q8BFR5	395	+	0.00848177	0.0111106		CTR_60%	45%_60%	6.28429	-20.2766	33.3163	4	4	4	12.4	12.4	12.4	47.222	38.293	50652000	35
Ugp2	UTP--glucose-1-phosphate uridylyltransferase	Q91ZJ5	434	+	0.00403432	0.0056936		CTR_60%	45%_60%	-12.2288	-34.5805	34.1669	11	11	11	28.6	28.6	28.6	55.715	94.461	142150000	78
Uqcrc1	Cytochrome b-c1 complex subunit 1, mitochondrial	Q9CZ13	470	+	0.0193516	0.0224274	45%_CTR	60%_CTR		113.83	135.371	-9.15192	14	14	14	39.6	39.6	39.6	52.851	160.33	266490000	94
Uqcrc2	Cytochrome b-c1 complex subunit 2, mitochondrial	Q9DB77	486	+	0.0307604	0.0345069	45%_CTR	60%_CTR		68.2334	65.7949	1.47076	14	14	14	39.7	39.7	39.7	48.234	110.67	198760000	86
Uqcrfs1	Cytochrome b-c1 complex subunit Rieske, mitochondrial;Cytochrome b-c1 complex subunit 11	Q9CR68	468	+	0.00850751	0.0111106			45%_60%	28.441	-17.5869	55.8503	7	7	7	33.6	33.6	33.6	29.367	77.121	117770000	52
Uqcrq	Cytochrome b-c1 complex subunit 8	Q9CQ69	457	+	0.0112459	0.0139577	45%_CTR		45%_60%	23.4107	4.07827	18.5749	4	4	4	42.7	42.7	42.7	9.7681	39.636	33061000	24
Vcp	Transitional endoplasmic reticulum ATPase	Q01853	346	+	0.000329615	0.000640919	CTR_45%		60%_45%	-23.5907	0.525002	-23.9897	15	15	15	28.2	28.2	28.2	89.321	105.66	93116000	69
Vdac1	Voltage-dependent anion-selective channel protein 1	Q60932	374	+	0.00469191	0.00641472		CTR_60%	45%_60%	-3.13448	-10.7973	8.59035	13	13	13	62.2	62.2	62.2	30.755	239.67	860460000	188
Vdac2	Voltage-dependent anion-selective channel protein 2	G3UX26	175	+	0.0220356	0.0252042	45%_CTR	60%_CTR		41.9713	40.0172	1.39555	6	6	6	25.1	25.1	25.1	30.446	40.85	79854000	37
Vim	Vimentin	P20152	12	+	0.00016187	0.000349719	CTR_45%	CTR_60%	45%_60%	-28.6727	-38.9231	16.7828	12	8	8	29.3	22.2	22.2	49.192	61.887	65632000	42
Ywhae	14-3-3 protein epsilon	P62259	313	+	7.49364e-08	8.24416e-07	CTR_45%	CTR_60%	45%_60%	-37.8132	-49.5096	23.1655	8	8	6	35.7	35.7	28.6	29.174	72.988	192020000	69
										= significant changes
