# Supplementary material for: Skeletal Muscle Proteomic Profile Revealed Gender-Related Metabolic Responses in a Diet-Induced Obesity Animal Model
Source: Int J Mol Sci. 2021 Apr 28;22(9):4680. doi: 10.3390/ijms22094680 (PMC8125379; doi:10.3390/ijms22094680)
Supplement: Supplementary file 1 [file ijms-22-04680-s001.zip › AMANDA Supplementary material/Supplementary Table S2.xlsx]

## Sheet: Table S2
Table S2. List of changed proteins in female mice by label-free LC-MS/MS analysis
							T: Significant pairs			% variation
T: Gene names	T: Protein names	T: Protein IDs	T: id	C: ANOVA Significant	N: ANOVA p value	N: ANOVA q-value	45%/CTR	60%/CTR	45%/60%	45%/CTR	60%/CTR	45%/60%	N: Peptides	N: Razor + unique peptides	N: Unique peptides	N: Sequence coverage [%]	N: Unique + razor sequence coverage [%]	N: Unique sequence coverage [%]	N: Mol. weight [kDa]	N: Score	N: Intensity	N: MS/MS count
Acadl	Long-chain specific acyl-CoA dehydrogenase, mitochondrial	P51174	29	+	0.00421333	0.0215348	45%_CTR	60%_CTR		77.6931	85.7109	-4.31739	10	10	10	28.8	28.8	28.8	47.896	25.535	240830000	135
Aco2	Aconitate hydratase, mitochondrial	Q99KI0	510	+	0.0065306	0.0290717		60%_CTR		10.446	26.8965	-12.9637	31	31	31	48.8	48.8	48.8	85.462	195.09	2458600000	868
Alb	Serum albumin	P07724	261	+	0.000224109	0.002379		CTR_60%		-19.4574	-40.8299	36.1203	34	34	31	71.7	71.7	66.6	68.692	323.31	5842700000	1447
Atp2a1	Sarcoplasmic/endoplasmic reticulum calcium ATPase 1	Q8R429	489	+	0.0108428	0.0356264		CTR_60%		-10.6796	-17.2159	7.89568	46	46	25	49.4	49.4	29.5	109.42	323.31	37230000000	2678
Atp5a1	ATP synthase subunit alpha, mitochondrial	Q03265	406	+	5.40559e-05	0.000853777	45%_CTR	60%_CTR		30.4079	36.4526	-4.42988	25	25	25	51.2	51.2	51.2	59.752	323.31	5518600000	1030
Atp5b	ATP synthase subunit beta, mitochondrial	P56480	352	+	1.56384e-05	0.00061226	45%_CTR	60%_CTR		37.5633	44.5662	-4.84403	22	22	22	65.6	65.6	65.6	56.3	323.31	3703600000	895
Atp5c1	ATP synthase subunit gamma, mitochondrial	A2AKU9	87	+	0.00925186	0.0335989	45%_CTR	60%_CTR		41.8031	35.9375	4.31487	8	8	8	28.6	28.6	28.6	32.77	22.868	247780000	170
Atp5o	ATP synthase subunit O, mitochondrial	Q9DB20	559	+	6.18679e-05	0.000853777	45%_CTR	60%_CTR		37.7083	53.0074	-9.99893	7	7	7	48.8	48.8	48.8	23.363	64.65	313270000	170
Cox6b1	Cytochrome c oxidase subunit 6B1	P56391	351	+	5.79956e-05	0.000853777	45%_CTR	60%_CTR		33.9761	38.6473	-3.36914	5	5	5	60.5	60.5	60.5	10.071	37.698	589310000	139
Cs	Citrate synthase, mitochondrial	Q9CZU6	544	+	0.00692786	0.0298764	45%_CTR	60%_CTR		26.2384	22.5465	3.01264	13	13	13	35.3	35.3	35.3	51.736	117.36	714560000	340
Cyc1	Cytochrome c1, heme protein, mitochondrial	Q9D0M3	548	+	0.0136427	0.0414799			45%_60%	14.5002	-13.4874	32.3509	4	4	4	22.2	22.2	22.2	29.497	59.432	197210000	124
Des	Desmin	P31001	319	+	0.000155266	0.00178556	45%_CTR	60%_CTR		19.0152	34.3144	-11.3906	23	23	20	62.5	62.5	56.9	53.497	251.51	1673800000	582
Eef1a2	Elongation factor 1-alpha 2	P62631	368	+	0.0112404	0.0360737	45%_CTR		45%_60%	10.4487	0.0114142	10.436	12	12	6	27.9	27.9	13.8	50.454	169.83	940820000	305
Eef1g	Elongation factor 1-gamma	Q9D8N0	557	+	0.006059	0.0278714		60%_CTR	60%_45%	-1.49963	24.9812	-21.1879	8	8	8	19.5	19.5	19.5	50.06	23.043	70634000	72
Eno1	Alpha-enolase	P17182	292	+	0.0108223	0.0356264	CTR_45%	CTR_60%		-21.7849	-18.3345	-4.22507	14	10	6	52.3	36.4	20.3	47.14	75.935	1177900000	135
Etfb	Electron transfer flavoprotein subunit beta	Q9DCW4	569	+	0.00578721	0.0275391	45%_CTR	60%_CTR		41.765	56.9877	-9.69675	11	11	11	49.4	49.4	49.4	27.623	58	174160000	118
Fabp3	Fatty acid-binding protein, heart	P11404	277	+	1.4691e-06	0.000101368	45%_CTR	60%_CTR		121.132	167.965	-17.4775	5	5	5	38.3	38.3	38.3	14.819	55.132	1478300000	155
Got1	Aspartate aminotransferase, cytoplasmic	P05201	250	+	0.0118121	0.0370472	45%_CTR			29.4411	22.5869	5.59133	17	17	17	55.4	55.4	55.4	46.247	143.85	1271000000	458
Got2	Aspartate aminotransferase, mitochondrial	P05202	251	+	0.00291772	0.0161058	45%_CTR	60%_CTR		22.6872	35.1811	-9.24232	18	18	18	49.8	49.8	49.8	47.411	99.435	818770000	354
Gys1	Glycogen [starch] synthase, muscle	Q9Z1E4	48	+	0.00820831	0.0335989		60%_CTR	60%_45%	-4.46335	23.663	-22.7444	8	8	8	16	16	16	76.623	26.416	189000000	101
Hsp90ab1	Heat shock protein HSP 90-beta	P11499	278	+	0.00163517	0.0112827	45%_CTR	60%_CTR		54.3314	73.0877	-10.8363	18	18	11	27.1	27.1	16.4	83.28	53.742	249070000	219
Hspa8	Heat shock cognate 71 kDa protein	P63017	376	+	0.00186429	0.012251	45%_CTR	60%_CTR		18.0742	21.7689	-3.03412	17	17	13	36.2	36.2	28.8	70.87	168.88	1070400000	403
Idh3a	Isocitrate dehydrogenase [NAD] subunit alpha, mitochondrial	Q9D6R2	51	+	0.000515529	0.00444879	45%_CTR	60%_CTR		16.9071	27.7744	-8.50506	10	10	10	30.5	30.5	30.5	41.52	72.087	419770000	234
Klhl41	Kelch-like protein 41	A2AUC9	94	+	0.00213038	0.0133633		60%_CTR	60%_45%	5.60604	30.2857	-18.9427	14	14	14	25.6	25.6	25.6	68.189	65.855	748550000	330
Ldb3	LIM domain-binding protein 3	Q9JKS4	584	+	0.00903602	0.0335989	45%_CTR			14.4773	5.70228	8.30162	20	20	7	45.8	45.8	17.2	67.07	246.88	2560500000	454
Mdh1	Malate dehydrogenase, cytoplasmic	P14152	285	+	0.00862925	0.0335989	45%_CTR	60%_CTR		22.8681	24.1573	-1.03843	11	11	11	41.9	41.9	41.9	36.511	74.968	967210000	269
Mdh2	Malate dehydrogenase, mitochondrial	P08249	265	+	2.62224e-05	0.000723739	45%_CTR	60%_CTR		30.2769	38.0601	-5.63752	17	17	17	63.3	63.3	63.3	35.611	210.03	2884300000	715
Mtco2	Cytochrome c oxidase subunit 2	P00405	241	+	0.00908732	0.0335989		60%_CTR		31.9487	47.8642	-10.7636	4	4	4	23.3	23.3	23.3	25.976	12.84	242140000	98
Mybpc1	Myosin-binding protein C, slow-type	Q6P6L5	132	+	0.0138266	0.0414799	45%_CTR	60%_CTR		68.8359	119.597	-23.1154	37	36	36	36.7	35.7	35.7	126.2	149.01	1399100000	601
Myh1	Myosin-1	Q5SX40	433	+	0.00157922	0.0112827	45%_CTR	60%_CTR		91.9314	107.919	-7.68947	133	45	18	61.6	25.1	11.4	223.34	323.31	12468000000	1673
Myh4	Myosin-4	Q5SX39	432	+	0.00280124	0.0161058		CTR_60%	45%_60%	-8.53131	-22.6738	18.2893	141	141	35	62.6	62.6	18.2	222.86	323.31	318990000000	13973
Ndrg2	Protein NDRG2	Q9QYG0	590	+	0.000269653	0.00265801		60%_CTR	60%_45%	5.81367	42.3384	-25.6605	8	8	8	39.9	39.9	39.9	40.789	37.768	222650000	132
Ndufs1	NADH-ubiquinone oxidoreductase 75 kDa subunit, mitochondrial	Q91VD9	497	+	0.00316738	0.0168115		60%_CTR		33.7608	77.11	-24.4759	14	14	14	25.3	25.3	25.3	79.776	41.439	274320000	237
Ndufs2	NADH dehydrogenase [ubiquinone] iron-sulfur protein 2, mitochondrial	Q91WD5	498	+	0.000814482	0.00661168	45%_CTR	60%_CTR		31.5324	40.0068	-6.05283	9	9	9	24.6	24.6	24.6	52.625	34.936	140770000	108
Ndufs3	NADH dehydrogenase [ubiquinone] iron-sulfur protein 3, mitochondrial	Q9DCT2	568	+	4.3539e-05	0.000853777	45%_CTR	60%_CTR		44.9769	78.3781	-18.7249	8	8	8	34.6	34.6	34.6	30.149	63.534	266170000	162
Ndufv2	NADH dehydrogenase [ubiquinone] flavoprotein 2, mitochondrial	Q9D6J6	555	+	0.000145962	0.00178556	45%_CTR	60%_CTR		78.926	60.2617	11.6462	3	3	3	16.5	16.5	16.5	27.285	32.901	182120000	118
Ogdh	2-oxoglutarate dehydrogenase, mitochondrial	Q60597	436	+	0.00572676	0.0275391	45%_CTR	60%_CTR		24.272	30.0539	-4.44581	23	23	23	29.9	29.9	29.9	116.45	92.858	485350000	332
Pdha1	Pyruvate dehydrogenase E1 component subunit alpha, somatic form, mitochondrial	P35486	325	+	0.0107435	0.0356264	45%_CTR	60%_CTR		24.5023	27.0264	-1.98708	11	11	11	43.1	43.1	43.1	43.231	33.549	243020000	154
Pdlim5	PDZ and LIM domain protein 5	Q9CRA2	162	+	0.0105768	0.0356264	45%_CTR			25.5554	21.5535	3.29224	7	7	7	51.4	51.4	51.4	23.793	67.193	263180000	101
Plec	Plectin	Q9QXS1	588	+	1.77467e-05	0.00061226	45%_CTR	60%_CTR		68.893	85.1451	-8.77804	69	69	69	19	19	19	513.73	180.89	480130000	461
Slc25a11	Mitochondrial 2-oxoglutarate/malate carrier protein	Q9CR62	539	+	4.44231e-05	0.000853777	45%_CTR	60%_CTR	60%_45%	27.6869	70.7832	-25.2345	6	6	6	19.7	19.7	19.7	34.155	24.427	107610000	89
Slc25a12	Calcium-binding mitochondrial carrier protein Aralar1	Q8BH59	464	+	0.000515801	0.00444879	45%_CTR	60%_CTR		15.3888	26.4357	-8.73715	22	22	19	43.3	43.3	39	74.569	65.706	446040000	272
Slc25a3	Phosphate carrier protein, mitochondrial	G5E902	212	+	0.00277642	0.0161058		60%_CTR		21.8423	48.3614	-17.8747	8	8	8	25.1	25.1	25.1	39.736	36.102	368510000	138
Slc25a4	ADP/ATP translocase 1	P48962	339	+	1.90824e-07	2.63337e-05	45%_CTR	60%_CTR	60%_45%	22.6331	44.7267	-15.2658	16	16	9	58.4	58.4	28.5	32.904	284.51	8973400000	843
Uqcrc1	Cytochrome b-c1 complex subunit 1, mitochondrial	Q9CZ13	543	+	0.000973027	0.00745988	45%_CTR	60%_CTR		32.8042	28.329	3.48732	15	15	15	40.8	40.8	40.8	52.851	124.99	572780000	319
Vdac1	Voltage-dependent anion-selective channel protein 1	Q60932	439	+	0.00840179	0.0335989		60%_CTR		9.06033	13.5144	-3.92382	11	11	11	53.7	53.7	53.7	30.755	167.03	1949400000	466
